# Supplementary material for: Reduced internalization of TNF-ɑ/TNFR1 down-regulates caspase dependent phagocytosis induced cell death (PICD) in neonatal monocytes
Source: PLoS One. 2017 Aug 9;12(8):e0182415. doi: 10.1371/journal.pone.0182415 (PMC5549969; doi:10.1371/journal.pone.0182415)
Supplement: S1 Table — TNFR2 expression on PBMO and CBMO was assessed by FACS staining (n = 3, given are mean values and standard deviation). (XLSX) [file pone.0182415.s004.xlsx]

## Sheet: Tabelle1
		PBMO		CBMO
		Mean	SD	Mean	SD
	% of TNFR2 expressing cells	19.3	4	13.4	4.1
	MFI of TNFR2 expressing cells	282.7	109.3	152.3	55.5
