# Supplementary material for: Reduced internalization of TNF-ɑ/TNFR1 down-regulates caspase dependent phagocytosis induced cell death (PICD) in neonatal monocytes
Source: PLoS One. 2017 Aug 9;12(8):e0182415. doi: 10.1371/journal.pone.0182415 (PMC5549969; doi:10.1371/journal.pone.0182415)
Supplement: S2 Table — PBMO and CBMO received inhibiting TNFR2 antibody when indicated. Apoptosis was assessed by detection of hypodiplid nuclei and is given as percentage of apoptotic cells (n = 4). (XLSX) [file pone.0182415.s005.xlsx]

## Sheet: Tabelle1
		PBMO		PBMO infected		CBMO		CBMO infected
	% of apoptotic cells	Mean	SD	Mean	SD	Mean	SD	Mean	SD
	w/o TNFR2b	2.9	1.4	19	2.9	8.88	1.8	7.9	2.9
	TNFR2b	3.9	2	19	3	6.9	5.5	8	4.9
